# Supplementary material for: Immobilized enzyme cascade for targeted glycosylation
Source: Nat Chem Biol. 2024 Feb 6;20(6):732–41. doi: 10.1038/s41589-023-01539-4 (PMC11142912; doi:10.1038/s41589-023-01539-4)
Supplement: Supplementary file 3 — Unprocessed gel for Fig. 2b–f. [file 41589_2023_1539_MOESM3_ESM.zip]

Archive with 5 entries (5 files):
- Makrydaki_E_SourceDataFig2/Makrydaki_E_SourceDataFig2b.tif
- Makrydaki_E_SourceDataFig2/Makrydaki_E_SourceDataFig2c.tif
- Makrydaki_E_SourceDataFig2/Makrydaki_E_SourceDataFig2d.tif
- Makrydaki_E_SourceDataFig2/Makrydaki_E_SourceDataFig2e.tif
- Makrydaki_E_SourceDataFig2/Makrydaki_E_SourceDataFig2f.tif
