# Supplementary material for: Immobilized enzyme cascade for targeted glycosylation
Source: Nat Chem Biol. 2024 Feb 6;20(6):732–41. doi: 10.1038/s41589-023-01539-4 (PMC11142912; doi:10.1038/s41589-023-01539-4)
Supplement: Supplementary file 5 — Statistical source data. [file 41589_2023_1539_MOESM5_ESM.xlsx]

## Sheet: Source data for figure 4
Figure 4b,c,d Peak areas of key glycoforms from Capillary electrophoresis graphs
Figure 4b
CHO h-IgG
	CHO h-IgG		CHO h-IgG + GalT
Glycoforms	Replicate 1	Replicate 2	Replicate 1	Replicate 2
G0F	15045.8	10710	3.81505	3.66748
G1F	7187.64	5020	36.262	33.418
G1'F	2752.84	2048	8.05327	8.28563
G2	1544.82	894	5.19382	5.32923
G2F	1233.55	783	46.6759	49.2996
Figure 4c
Rabbit IgG
Glycoforms	r-IgG		r-IgG + GalT
	Replicate 1	Replicate 2	Replicate 1	Replicate 2
G0	36848.1	34952.6	10688.8	8937.38
G0F	6792.91	5918.08	0	0
G1	13190.2	12566.7	16479.5	12703.6
G1'	24578.8	23842.9	25311.8	19584.9
G1F	5340.22	4850.93	4285.14	3407.79
G1'F	9636.33	9489.09	6761.36	6277.3
G2	8269.23	8665.44	40827.2	26652.2
G2F	4827.68	5004.49	20733.2	13855.6
Figure 4d
Human IgG
Glycoforms
	h-IgG		h-IgG + GalT
	Replicate 1	Replicate 2	Replicate 1	Replicate 2
G0F	5508.79	10017	3495.74	3784.77
G1'	1154.51	2062.75	702.65	854.02
G1F	8153.51	15153.2	14486.1	22629.1
G1'F	5457.07	10302.8	8759.47	13164.4
G2	797.76	3039.35	1424.8	2491.92
G2F	7849.33	14558.7	16662.7	27498.1

## Sheet: Source data for figure 5
Figure 5 Peak areas of key glycoforms from Capillary electrophoresis graphs
CHO h-IgG
	CHO h-IgG		CHO h-IgG + GalT 1st Cycle		CHO h-IgG + GalT 2nd Cycle		CHO h-IgG + GalT 3rd Cycle		CHO h-IgG + GalT 4rd Cycle
Glycoforms	Replicate 1	Replicate 2	Replicate 1	Replicate 2	Replicate 1	Replicate 2	Replicate 1	Replicate 2	Replicate 1	Replicate 2
G0F	14672.7	617505	30691	22111	15177	244943	70722	125078	107857	68522
G1F	9412.53	401946	413798	409935	83738	988027	308556	362865	342807	151243
G1'F	3570.29	153948	88388	74338	25111	274143	86410	113337	100176	45771
G2	1178.7	36207	29890	30285	17140	73554	26638	39844	27055	10983
G2F	2344.78	78842	448511	531335	131386	886609	316014	301453	208065	80962
